# Supplementary material for: A genome-wide association, polygenic risk score and sex study on opioid use disorder treatment outcomes
Source: Sci Rep. 2023 Dec 15;13:22360. doi: 10.1038/s41598-023-49605-0 (PMC10724251; doi:10.1038/s41598-023-49605-0)
Supplement: Supplementary file 3 — Supplementary Information 3. [file 41598_2023_49605_MOESM3_ESM.xlsx]

## Sheet: COU
Genetic Variants from the Literature																	Genetic variants from GWAS
First author last name, year	Outcome	Build	SNP ID	CHR	BP	Alleles	Minor allele	Gene	MAF	N	Measure of association	Measure of association value	Measure of variability	Measure of variability value	P	Ethnicity	SNP	A1	A2	MAF	OR	L95	U95	P	N
Nelson, 2016	Opioid dependence end point (daily heroin injection)	GRCh37	rs1436175	1	224908366	T/?	T	CNIH3	0.37	1167	OR	0.5	95% CI	0.39–0.64	2.72e-08	European	chr1:224720664:G:A	A	G	0.4003	0.9239	0.7938	1.075	0.3064	2157
Smith, 2017	Methadone dose	GRCh37	rs7578347	2	13121168	T/C	T	TRIB2	0.43	383	β	0.3926	SE	7.6399999999999996E-2	2.77e-07	African American	chr2:12981042:C:T	T	C	0.1166	0.9223	0.7347	1.158	0.4857	2157
Smith, 2017	Methadone dose	GRCh37	rs73568641	6	154025139	C/T	C	OPRM1	0.1	383	β	0.68079999999999996	SE	0.1226	2.81e-08	African American	chr6:153704004:T:C	C	T	0.1611	0.9791	0.798	1.201	0.8394	2157
Smith, 2017	Methadone dose	GRCh37	rs9360217	6	67338593	G/T	G	EYS	0.22	1027	β	− 0.2613	SE	5.2499999999999998E-2	6.55e-07	European American	chr6:66628700:T:G	G	T	0.22	1.035	0.861	1.243	0.7163	2157
Yang, 2016	Plasma concentration of R-methadone	GRCh37	rs1448332	3	151348903			intergenic		344	β				8.18e-07	Han Chinese	chr3:151631115:T:A	A	T	0.4437	1.067	0.9158	1.242	0.4071	2157
Yang, 2016	Plasma concentration of R-methadone	GRCh37	rs17180299	9	82944202	A/G	G	intergenic	0.09	344	β				2.24e-08	Han Chinese	chr9:80329287:A:G	G	A	0.05841	1.071	0.7697	1.49	0.6838	2157

## Sheet: Relapse
Genetic Variants from the Literature																	Genetic variants from GWAS
First author last name, year	Outcome	Build	SNP ID	CHR	BP	Alleles	Minor allele	Gene	MAF	N	Measure of association	Measure of association value	Measure of variability	Measure of variability value	P	Ethnicity	SNP	A1	A2	MAF	OR	L95	U95	P	N
Nelson, 2016	Opioid dependence end point (daily heroin injection)	GRCh37	rs1436175	1	224908366	T/?	T	CNIH3	0.37	1167	OR	0.5	95% CI	0.39–0.64	2.72e-08	European	chr1:224720664:G:A	A	G	0.4003	0.8378	0.7296	0.962	0.01212	1988
Smith, 2017	Methadone dose	GRCh37	rs7578347	2	13121168	T/C	T	TRIB2	0.43	383	β	0.3926	SE	7.6399999999999996E-2	2.77e-07	African American	chr2:12981042:C:T	T	C	0.1166	1.028	0.8365	1.263	0.7941	1988
Smith, 2017	Methadone dose	GRCh37	rs73568641	6	154025139	C/T	C	OPRM1	0.1	383	β	0.68079999999999996	SE	0.1226	2.81e-08	African American	chr6:153704004:T:C	C	T	0.1611	1.082	0.9023	1.298	0.395	1988
Smith, 2017	Methadone dose	GRCh37	rs9360217	6	67338593	G/T	G	EYS	0.22	1027	β	− 0.2613	SE	5.2499999999999998E-2	6.55e-07	European American	chr6:66628700:T:G	G	T	0.22	1.05	0.8931	1.234	0.5555	1988
Yang, 2016	Plasma concentration of R-methadone	GRCh37	rs1448332	3	151348903			intergenic		344	β				8.18e-07	Han Chinese	chr3:151631115:T:A	A	T	0.4437	0.9459	0.8255	1.084	0.4233	1988
Yang, 2016	Plasma concentration of R-methadone	GRCh37	rs17180299	9	82944202	A/G	G	intergenic	0.09	344	β				2.24e-08	Han Chinese	chr9:80329287:A:G	G	A	0.05841	0.9854	0.7383	1.315	0.9207	1988

## Sheet: Dose
Genetic Variants from the Literature																	Genetic variants from GWAS
First author last name, year	Outcome	Build	SNP ID	CHR	BP	Alleles	Minor allele	Gene	MAF	N	Measure of association	Measure of association value	Measure of variability	Measure of variability value	P	Ethnicity	SNP	A1	A2	MAF	BETA	SE	P	N
Nelson, 2016	Opioid dependence end point (daily heroin injection)	GRCh37	rs1436175	1	224908366	T/?	T	CNIH3	0.37	1167	OR	0.5	95% CI	0.39–0.64	2.72e-08	European	chr1:224720664:G:A	A	G	0.4004	-0.02376	0.007359	0.00126	2249
Smith, 2017	Methadone dose	GRCh37	rs7578347	2	13121168	T/C	T	TRIB2	0.43	383	β	0.3926	SE	7.6399999999999996E-2	2.77e-07	African American	chr2:12981042:C:T	T	C	0.1178	0.0009783	0.01116	0.9301	2249
Smith, 2017	Methadone dose	GRCh37	rs73568641	6	154025139	C/T	C	OPRM1	0.1	383	β	0.68079999999999996	SE	0.1226	2.81e-08	African American	chr6:153704004:T:C	C	T	0.1605	0.000855	0.009861	0.9309	2249
Smith, 2017	Methadone dose	GRCh37	rs9360217	6	67338593	G/T	G	EYS	0.22	1027	β	− 0.2613	SE	5.2499999999999998E-2	6.55e-07	European American	chr6:66628700:T:G	G	T	0.2208	0.0151	0.008797	0.08629	2249
Yang, 2016	Plasma concentration of R-methadone	GRCh37	rs1448332	3	151348903			intergenic		344	β				8.18e-07	Han Chinese	chr3:151631115:T:A	A	T	0.4426	0.003109	0.007356	0.6726	2249
Yang, 2016	Plasma concentration of R-methadone	GRCh37	rs17180299	9	82944202	A/G	G	intergenic	0.09	344	β				2.24e-08	Han Chinese	chr9:80329287:A:G	G	A	0.0598	0.007977	0.01532	0.6026	2249

## Sheet: Opioid Overdose
Genetic Variants from the Literature																	Genetic variants from GWAS
First author last name, year	Outcome	Build	SNP ID	CHR	BP	Alleles	Minor allele	Gene	MAF	N	Measure of association	Measure of association value	Measure of variability	Measure of variability value	P	Ethnicity	SNP	A1	A2	MAF	OR	L95	U95	P	N
Nelson, 2016	Opioid dependence end point (daily heroin injection)	GRCh37	rs1436175	1	224908366	T/?	T	CNIH3	0.37	1167	OR	0.5	95% CI	0.39–0.64	2.72e-08	European	chr1:224720664:G:A	A	G	0.4009	0.9485	0.802	1.122	0.5373	1327
Smith, 2017	Methadone dose	GRCh37	rs7578347	2	13121168	T/C	T	TRIB2	0.43	383	β	0.3926	SE	7.6399999999999996E-2	2.77e-07	African American	chr2:12981042:C:T	T	C	0.1187	0.9134	0.7085	1.178	0.4848	1327
Smith, 2017	Methadone dose	GRCh37	rs73568641	6	154025139	C/T	C	OPRM1	0.1	383	β	0.68079999999999996	SE	0.1226	2.81e-08	African American	chr6:153704004:T:C	C	T	0.1658	1.356	1.089	1.69	0.006561	1327
Smith, 2017	Methadone dose	GRCh37	rs9360217	6	67338593	G/T	G	EYS	0.22	1027	β	− 0.2613	SE	5.2499999999999998E-2	6.55e-07	European American	chr6:66628700:T:G	G	T	0.2295	0.9594	0.7909	1.164	0.6738	1327
Yang, 2016	Plasma concentration of R-methadone	GRCh37	rs1448332	3	151348903			intergenic		344	β				8.18e-07	Han Chinese	chr3:151631115:T:A	A	T	0.4352	0.989	0.8372	1.168	0.8961	1327
Yang, 2016	Plasma concentration of R-methadone	GRCh37	rs17180299	9	82944202	A/G	G	intergenic	0.09	344	β				2.24e-08	Han Chinese	chr9:80329287:A:G	G	A	0.06029	0.8528	0.5998	1.212	0.375	1327

## Sheet: Legend
Legend
CHR = Chromosome
BP = Base pair
SNP = Single Nucliotide Polymorphism
MAF = Minor Allele Frequency
N = Number of participants in the respective analysis
P = P-value
OR = Odds Ratio
β = Beta
L95 = Lower 95% Confidence Interval
U95 =Upper 95% Confidence Interval
SE = Standard Error
A1 = Effect Allele/Minor Allele
A2 = Alternative Alelle
